# Supplementary material for: Why Does the GW Approximation Give Accurate Quasiparticle Energies? The Cancellation of Vertex Corrections Quantified
Source: J Phys Chem Lett. 2024 Dec 13;15(51):12526–34. doi: 10.1021/acs.jpclett.4c03126 (PMC11684030; doi:10.1021/acs.jpclett.4c03126)
Supplement: Supplementary file 1 — jz4c03126_si_001.txt [file jz4c03126_si_001.txt]

CAS	Molecule	Latex	Nature	electronegativity	KineticEnergy	GW@L^{TDH}	GW@L^{TDHF}	GW@L^{BSE}	\Sigma^{TDHF}@L^{TDHF}	\Sigma^{BSE}@L^{BSE}	CCSD(T)	GW@L^{TDHF^{(1)}}	GW@L^{BSE^{(1)}}	\Sigma^{BSE^{(1)}}@L^{BSE}	\Sigma^{TDHF^{(1)}}@L^{TDHF^{(1)}}	\Sigma^{BSE^{(1)}}@L^{BSE^{(1)}}	\Sigma^{TDHF^{(1)}}@L^{TDHF}
7440-59-7	He	He	He	-20	1.431	-24.667	-23.946	-24.084	-24.571	-24.454	-24.561	-24.308	-24.344	-24.231	-24.949	-24.828	-24.160
09/01/7440	Ne	Ne	Ne	-19	4.264	-21.575	-20.674	-20.880	-21.401	-21.237	-21.476	-21.068	-21.137	-21.107	-21.501	-21.368	-21.060
7440-37-1	Ar	Ar	Ar	-18	2.869	-15.932	-15.535	-15.615	-15.838	-15.812	-15.708	-15.745	-15.767	-15.787	-15.966	-15.922	-15.770
7439-90-9	Kr	Kr	Kr	-17	3.037	-14.241	-13.931	-13.988	-14.145	-14.135	-14.074	-14.090	-14.099	-14.171	-14.273	-14.231	-14.160
7440-63-3	Xe	Xe	Xe	-16	1.232	-12.590	-12.353	-12.397	-12.532	-12.532	-12.418
7784-18-1	AlF3	AlF$_{3}$	F	-3.98	3.159	-15.838	-14.938	-15.184	-15.588	-15.443	-15.624	-15.364	-15.436	-15.327	-15.716	-15.590	-15.220
75-73-0	CF4	CF$_{4}$	F	-3.98	3.499	-17.037	-16.121	-16.405	-16.709	-16.639	-16.452	-16.554	-16.646	-16.557	-16.894	-16.790	-16.420
7782-41-4	F2	F$_{2}$	F	-3.98	3.683	-16.485	-15.429	-15.822	-16.057	-16.062	-15.835	-16.007	-16.097	-15.978	-16.355	-16.242	-15.730
7664-39-3	HF	HF	F	-3.98	3.140	-16.402	-15.553	-15.767	-16.220	-16.056	-16.173	-15.976	-16.035	-15.945	-16.345	-16.209	-15.880
7789-24-4	LiF	LiF	F	-3.98	2.879	-11.565	-10.657	-10.897	-11.446	-11.223	-11.507	-11.126	-11.187	-11.085	-11.550	-11.391	-10.980
7783-40-6	MgF2	MgF$_{2}$	F	-3.98	2.935	-13.994	-13.085	-13.327	-13.822	-13.630	-13.839	-13.543	-13.608	-13.505	-13.960	-13.810	-13.400
7783-63-3	TiF4	TiF$_{4}$	F	-3.98	3.143	-16.242	-15.265	-15.570	-16.006	-15.840	-15.606	-15.743	-15.833	-15.730	-16.142	-16.000	-15.580
1304-56-9	BeO	BeO	O	-3.44	1.791	-9.971	-9.264	-9.462	-9.916	-9.717	-10.048	-9.706	-9.731	-9.617	-9.973	-9.880	-9.426
75-07-0	C2H4O	C$_{2}$H$_{4}$O	O	-3.44	2.027	-10.945	-10.338	-10.538	-10.577	-10.593	-10.299	-10.679	-10.723	-10.576	-10.786	-10.741	-10.430
64-17-5	C2H6O	C$_{2}$H$_{6}$O	O	-3.44	1.874	-11.418	-10.845	-11.020	-11.059	-11.080	-10.785	-11.147	-11.192	-11.065	-11.256	-11.216	-10.960
60-29-7	C4H10O	C$_{4}$H$_{10}$O	O	-3.44	1.883	-10.611	-10.032	-10.228	-10.215	-10.260	-9.897	-10.329	-10.386	-10.257	-10.424	-10.393	-10.130
64-18-6	CH2O2	CH$_{2}$O$_{2}$	O	-3.44	2.286	-12.103	-11.409	-11.630	-11.795	-11.755	-11.536	-11.789	-11.840	-11.704	-11.973	-11.902	-11.558
57-13-6	CH4N2O	CH$_{4}$N$_{2}$O	O	-3.44	2.000	-10.831	-10.178	-10.395	-10.603	-10.544	-10.184	-10.552	-10.599	-10.485	-10.742	-10.676	-10.320
67-56-1	CH4O	CH$_{4}$O	O	-3.44	1.978	-11.709	-11.116	-11.289	-11.392	-11.380	-11.149	-11.428	-11.471	-11.353	-11.603	-11.538	-11.250
124-38-9	CO2	CO$_{2}$	O	-3.44	2.346	-14.378	-13.780	-13.958	-14.150	-14.120	-13.836	-14.109	-14.147	-14.069	-14.273	-14.239	-13.910
50-00-0	H2CO	H$_{2}$CO	O	-3.44	1.994	-11.501	-10.920	-11.105	-11.181	-11.169	-10.935	-11.248	-11.285	-11.143	-11.387	-11.329	-11.010
7732-18-5	H2O	H$_{2}$O	O	-3.44	2.240	-13.031	-12.310	-12.498	-12.888	-12.731	-12.700	-12.697	-12.741	-12.637	-13.001	-12.874	-12.560
7722-84-1	H2O2	H$_{2}$O$_{2}$	O	-3.44	2.606	-12.223	-11.419	-11.690	-11.897	-11.860	-11.711	-11.860	-11.923	-11.799	-12.122	-12.020	-11.650
1309-48-4	MgO	MgO	O	-3.44	1.792	-7.969	-6.956	-7.437	-8.070	-7.636	-7.939	-7.620	-7.673	-7.531	-7.992	-7.781	-7.136
10028-15-6	O3	O$_{3}$	O	-3.44	2.359	-13.685	-12.820	-13.270	-13.336	-13.429	-12.669	-13.523	-13.529	-13.646	-13.634	-13.756	-13.510
05/09/7446	SO2	SO$_{2}$	O	-3.44	2.398	-13.129	-12.658	-12.798	-12.873	-12.896	-12.225	-12.927	-12.958	-12.895	-13.049	-13.021	-12.800
56-23-5	CCl4	CCl$_{4}$	Cl	-3.16	2.524	-12.160	-11.716	-11.858	-11.902	-11.957	-11.707	-11.958	-11.994	-11.971	-12.114	-12.082	-11.900
7782-50-5	Cl2	Cl$_{2}$	Cl	-3.16	2.509	-11.939	-11.583	-11.676	-11.736	-11.778	-11.567	-11.788	-11.806	-11.795	-11.919	-11.894	-11.750
7647-01-0	HCl	HCl	Cl	-3.16	2.217	-12.965	-12.609	-12.682	-12.862	-12.849	-12.741	-12.816	-12.829	-12.837	-12.998	-12.959	-12.820
7786-30-3	MgCl2	MgCl$_{2}$	Cl	-3.16	2.092	-12.060	-11.614	-11.717	-11.912	-11.886	-11.802	-11.867	-11.887	-11.862	-12.069	-12.015	-11.820
7647-14-5	NaCl	NaCl	Cl	-3.16	2.030	-9.409	-8.957	-9.055	-9.287	-9.237	-9.208	-9.214	-9.232	-9.205	-9.441	-9.375	-9.170
7782-79-8	HN3	HN$_{3}$	N	-3.04	1.692	-11.218	-10.841	-10.952	-10.955	-11.078	-10.779	-11.081	-11.093	-11.065	-11.132	-11.168	-10.930
7727-37-9	N2	N$_{2}$	N	-3.04	1.623	-16.469	-15.805	-15.986	-16.316	-16.158	-15.646	-16.163	-16.204	-16.098	-16.418	-16.298	-16.040
302-01-2	N2H4	N$_{2}$H$_{4}$	N	-3.04	1.774	-10.297	-9.763	-9.919	-10.048	-10.015	-9.820	-10.067	-10.100	-9.988	-10.208	-10.144	-9.910
544-92-3	NCCu	NCCu	N	-3.04	1.687	-11.138	-10.532	-10.714	-10.989	-10.855	-10.980	-11.167	-11.176	-11.153	-11.301	-11.306	-11.090
74-90-8	NCH	NCH	N	-3.04	1.348	-13.976	-13.686	-13.706	-13.705	-13.876	-13.790	-13.862	-13.853	-13.879	-13.932	-13.983	-13.850
7664-41-7	NH3	NH$_{3}$	N	-3.04	1.553	-11.319	-10.755	-10.902	-11.198	-11.077	-10.916	-11.083	-11.110	-11.007	-11.298	-11.202	-10.940
17739-47-8	PN	PN	N	-3.04	1.389	-12.482	-12.178	-12.207	-12.325	-12.428	-11.835	-12.374	-12.333	-12.397	-12.493	-12.486	-12.350
7726-95-6	Br2	Br$_{2}$	Br	-2.96	2.729	-10.977	-10.669	-10.749	-10.772	-10.818	-10.677	-10.879	-10.893	-10.880	-10.996	-10.973	-10.840
558-13-4	CBr4	CBr$_{4}$	Br	-2.96	2.779	-10.986	-10.600	-10.727	-10.719	-10.791	-10.602	-10.843	-10.843	-10.856	-10.970	-10.970	-10.856
03/02/7758	KBr	KBr	Br	-2.96	2.218	-8.436	-8.061	-8.141	-8.317	-8.287	-8.292	-8.299	-8.314	-8.302	-8.488	-8.437	-8.280
7784-23-8	AlI3	AlI$_{3}$	I	-2.66	1.095	-10.259	-9.958	-10.036	-10.063	-10.107	-9.974
593-66-8	C2H3I	C$_{2}$H$_{3}$I	I	-2.66	1.096	-9.702	-9.492	-9.538	-9.486	-9.588	-9.444
507-25-5	CI4	CI$_{4}$	I	-2.66	1.183	-9.794	-9.479	-9.591	-9.554	-9.643	-9.419
7553-56-2	I2	I$_{2}$	I	-2.66	1.142	-9.967	-9.721	-9.784	-9.798	-9.848	-9.662
75-15-0	CS2	CS$_{2}$	S	-2.58	1.760	-10.447	-10.217	-10.279	-10.266	-10.360	-10.101	-10.384	-10.385	-10.386	-10.438	-10.454	-10.320
463-58-1	OCS	OCS	S	-2.58	1.808	-11.681	-11.390	-11.467	-11.524	-11.585	-11.292	-11.581	-11.590	-11.592	-11.678	-11.679	-11.520
7783-60-0	SF4	SF$_{4}$	S	-2.58	3.122	-13.468	-13.037	-13.163	-13.123	-13.225	-12.748	-13.271	-13.304	-13.253	-13.335	-13.349	-13.160
04/06/7783	SH2	SH$_{2}$	S	-2.58	1.669	-10.653	-10.367	-10.425	-10.566	-10.564	-10.430	-10.555	-10.560	-10.561	-10.699	-10.665	-10.540
74-86-2	C2H2	C$_{2}$H$_{2}$	C	-2.55	1.049	-11.676	-11.449	-11.453	-11.439	-11.580	-11.479	-11.595	-11.583	-11.598	-11.643	-11.672	-11.600
593-60-2	C2H3Br	C$_{2}$H$_{3}$Br	C	-2.55	1.768	-10.201	-9.986	-10.022	-9.947	-10.066	-9.359	-10.108	-10.109	-10.126	-10.146	-10.158	-10.091
75-01-4	C2H3Cl	C$_{2}$H$_{3}$Cl	C	-2.55	1.470	-10.479	-10.275	-10.302	-10.227	-10.355	-10.190	-10.415	-10.411	-10.399	-10.446	-10.463	-10.400
75-02-5	C2H3F	C$_{2}$H$_{3}$F	C	-2.55	1.279	-10.925	-10.726	-10.743	-10.693	-10.822	-10.635	-10.856	-10.850	-10.854	-10.899	-10.919	-10.870
74-85-1	C2H4	C$_{2}$H$_{4}$	C	-2.55	0.954	-10.838	-10.659	-10.663	-10.645	-10.763	-10.714	-10.789	-10.776	-10.786	-10.828	-10.845	-10.810
75-19-4	C3H6	C$_{3}$H$_{6}$	C	-2.55	1.210	-11.384	-11.039	-11.123	-11.075	-11.147	-10.914	-11.252	-11.263	-11.176	-11.301	-11.275	-11.140
12184-80-4	C4	C$_{4}$	C	-2.55	1.514	-11.692	-11.391	-11.467	-11.534	-11.587	-11.314	-11.593	-11.598	-11.587	-11.686	-11.673	-11.560
106-97-8	C4H10	C$_{4}$H$_{10}$	C	-2.55	1.252	-12.275	-11.891	-11.993	-11.825	-11.955	-11.604	-12.255	-12.129	-11.995	-12.194	-12.091	-12.060
66-22-8	C4H4N2O2	C$_{4}$H$_{4}$N$_{2}$O$_{2}$	C	-2.55	1.476	-10.197	-9.861	-9.969	-9.940	-10.010	-9.585	-10.073	-10.087	-10.022	-10.131	-10.119	-9.940
71-30-7	C4H5N3O	C$_{4}$H$_{5}$N$_{3}$O	C	-2.55	1.551	-9.396	-9.000	-9.139	-9.167	-9.196	-8.881	-9.249	-9.271	-9.190	-9.317	-9.295	-9.080
110-86-1	C5H5N	C$_{5}$H$_{5}$N	C	-2.55	1.043	-9.983	-9.791	-9.836	-9.871	-9.897	-9.754	-9.938	-9.933	-9.916	-10.009	-9.974	-9.920
73-24-5	C5H5N5	C$_{5}$H$_{5}$N$_{5}$	C	-2.55	1.373	-8.810	-8.595	-8.656	-8.601	-8.669	-8.431	-8.745	-8.748	-8.704	-8.789	-8.769	-8.680
73-40-5	C5H5N5O	C$_{5}$H$_{5}$N$_{5}$O	C	-2.55	1.456	-8.546	-8.314	-8.385	-8.297	-8.386	-8.143	-8.473	-8.478	-8.422	-8.487	-8.481	-8.380
542-92-7	C5H6	C$_{5}$H$_{6}$	C	-2.55	1.070	-8.932	-8.782	-8.792	-8.710	-8.834	-8.725	-8.893	-8.882	-8.879	-8.906	-8.916	-8.920
65-71-4	C5H6N2O2	C$_{5}$H$_{6}$N$_{2}$O$_{2}$	C	-2.55	1.462	-9.783	-9.484	-9.576	-9.493	-9.584	-9.175	-9.670	-9.682	-9.612	-9.697	-9.693	-9.550
392-56-3	C6F6	C$_{6}$F$_{6}$	C	-2.55	1.684	-10.737	-10.489	-10.561	-10.559	-10.599	-10.055	-10.645	-10.654	-10.623	-10.723	-10.688	-10.610
62-53-3	C6H5NH2	C$_{6}$H$_{5}$NH$_{2}$	C	-2.55	1.245	-8.439	-8.188	-8.261	-8.276	-8.298	-8.072	-8.356	-8.361	-8.315	-8.438	-8.395	-8.290
108-95-2	C6H5OH	C$_{6}$H$_{5}$OH	C	-2.55	1.260	-8.995	-8.760	-8.824	-8.852	-8.874	-8.776	-9.040	-9.040	-9.007	-9.131	-9.083	-8.990
71-43-2	C6H6	C$_{6}$H$_{6}$	C	-2.55	1.022	-9.593	-9.372	-9.428	-9.489	-9.496	-9.343	-9.532	-9.530	-9.507	-9.617	-9.572	-9.510
108-88-3	C7H8	C$_{7}$H$_{8}$	C	-2.55	1.063	-9.226	-9.007	-9.064	-9.077	-9.104	-8.947	-9.163	-9.163	-9.126	-9.224	-9.185	-9.130
100-41-4	C8H10	C$_{8}$H$_{10}$	C	-2.55	1.079	-9.193	-8.970	-9.030	-9.039	-9.067	-8.900	-9.127	-9.129	-9.089	-9.188	-9.149	-9.090
629-20-9	C8H8	C$_{8}$H$_{8}$	C	-2.55	1.101	-8.754	-8.602	-8.621	-8.412	-8.599	-8.401	-8.708	-8.702	-8.666	-8.654	-8.692	-8.680
74-82-8	CH4	CH$_{4}$	C	-2.55	0.953	-14.851	-14.457	-14.536	-14.534	-14.596	-14.409	-14.680	-14.692	-14.591	-14.725	-14.720	-14.540
630-08-0	CO	CO	C	-2.55	1.714	-15.160	-14.703	-14.798	-15.030	-14.970	-14.297	-14.960	-14.975	-14.932	-15.126	-15.073	-14.910
1603-84-5	OCSe	OCSe	Se	-2.55	1.978	-10.946	-10.711	-10.770	-10.811	-10.873	-10.589	-10.831	-10.831	-10.826	-10.915	-10.912	-10.770
19287-45-7	B2H6	B$_{2}$H$_{6}$	H	-2.2	0.773	-12.879	-12.499	-12.584	-12.496	-12.588	-12.292	-12.715	-12.729	-12.595	-12.681	-12.700	-12.520
13283-31-3	BH3	BH$_{3}$	H	-2.2	0.720	-13.736	-13.377	-13.440	-13.427	-13.494	-13.307	-13.591	-13.598	-13.484	-13.614	-13.624	-13.430
74-84-0	C2H6	C$_{2}$H$_{6}$	H	-2.2	1.029	-13.258	-12.902	-12.985	-12.857	-12.971	-13.081	-13.099	-13.115	-12.994	-13.067	-13.089	-12.920
74-98-6	C3H8	C$_{3}$H$_{8}$	H	-2.2	1.044	-12.707	-12.323	-12.421	-12.274	-12.404	-12.086	-12.546	-12.565	-12.438	-12.538	-12.543	-12.370
7782-65-2	GeH4	GeH$_{4}$	H	-2.2	1.094	-12.993	-12.621	-12.707	-12.744	-12.779	-12.503	-12.801	-12.811	-12.717	-12.868	-12.852	-12.650
1333-74-0	H2	H$_{2}$	H	-2.2	0.563	-16.554	-16.238	-16.268	-16.396	-16.430	-16.430	-16.431	-16.429	-16.348	-16.637	-16.633	-16.310
7693-26-7	KH	KH	H	-2.2	0.469	-6.409	-5.678	-5.887	-6.229	-6.143	-6.248	-6.185	-6.203	-5.964	-6.381	-6.309	-5.740
7580-67-8	LiH	LiH	H	-2.2	0.391	-8.230	-7.565	-7.731	-8.041	-7.993	-8.016	-8.026	-8.039	-7.812	-8.044	-8.033	-7.620
7803-62-5	SiH4	SiH$_{4}$	H	-2.2	0.836	-13.322	-12.924	-13.009	-13.040	-13.087	-12.825	-13.151	-13.162	-13.051	-13.206	-13.202	-12.980
12185-09-0	P2	P$_{2}$	P	-2.19	1.182	-10.662	-10.535	-10.515	-10.540	-10.687	-10.554	-10.635	-10.620	-10.699	-10.723	-10.749	-10.740
7803-51-2	PH3	PH$_{3}$	P	-2.19	1.331	-10.877	-10.646	-10.683	-10.728	-10.777	-10.581	-10.815	-10.812	-10.798	-10.885	-10.880	-10.780
23878-46-8	As2	As$_{2}$	As	-2.18	1.446	-9.983	-9.916	-9.870	-9.866	-10.036	-9.850	-9.908	-9.890	-9.980	-9.990	-10.032	-10.050
7784-42-1	AsH3	AsH$_{3}$	As	-2.18	1.640	-10.797	-10.594	-10.627	-10.641	-10.695	-10.480	-10.595	-10.591	-10.653	-10.656	-10.653	-10.570
13768-60-0	BF	BF	B	-2.04	1.000	-11.372	-11.119	-11.144	-11.357	-11.385	-11.136
12187-06-3	Ag2	Ag$_{2}$	Ag	-1.93	0.407	-7.308	-7.266	-7.249	-7.277	-7.381	-7.677
12190-70-4	Cu2	Cu$_{2}$	Cu	-1.9	0.952	-7.314	-7.217	-7.215	-7.256	-7.362	-7.729	-7.322	-7.302	-7.295	-7.344	-7.388	-7.250
1590-87-0	Si2H6	Si$_{2}$H$_{6}$	Si	-1.9	1.103	-11.200	-10.930	-10.984	-10.944	-11.011	-10.689	-11.095	-11.098	-11.036	-11.128	-11.126	-11.010
14868-53-2	Si5H12	Si$_{5}$H$_{12}$	Si	-1.9	1.224	-9.915	-9.667	-9.726	-9.613	-9.706	-9.324	-9.394	-9.845	-9.811	-9.396	-9.811	-9.400
17108-85-9	GaCl	GaCl	Ga	-1.81	1.734	-10.149	-10.062	-10.055	-9.995	-10.122	-9.917	-10.097	-10.095	-10.106	-10.098	-10.149	-10.100
14452-59-6	Li2	Li$_{2}$	Li	-0.98	0.222	-5.355	-5.111	-5.159	-5.354	-5.413	-5.236	-5.346	-5.334	-5.327	-5.454	-5.472	-5.260
25681-79-2	Na2	Na$_{2}$	Na	-0.93	0.287	-5.011	-4.873	-4.882	-5.020	-5.088	-4.972	-5.030	-5.016	-5.032	-5.098	-5.125	-5.010
39297-86-4	Na4	Na$_{4}$	Na	-0.93	0.284	-4.325	-4.259	-4.250	-4.287	-4.381	-4.238	-4.354	-4.335	-4.382	-4.377	-4.412	-4.400
39297-88-6	Na6	Na$_{6}$	Na	-0.93	0.308	-4.495	-4.384	-4.403	-4.463	-4.515	-4.373	-4.504	-4.489	-4.514	-4.578	-4.570	-4.530
25681-80-5	K2	K$_{2}$	K	-0.82	0.296	-4.130	-4.016	-4.025	-4.164	-4.223	-4.100	-4.163	-4.149	-4.177	-4.225	-4.253	-4.170
25681-81-6	Rb2	Rb$_{2}$	Rb	-0.82	0.125	-3.950	-3.851	-3.854	-3.986	-4.044	-3.949
